# Supplementary material for: Response of the goat mammary gland to infection with Staphylococcus aureus revealed by gene expression profiling in milk somatic and white blood cells
Source: BMC Genomics. 2012 Oct 9;13:540. doi: 10.1186/1471-2164-13-540 (PMC3532242; doi:10.1186/1471-2164-13-540)
Supplement: Additional file 1 — Significativity of the differential cell counts analysis calculated for each group of goat (HSCS and LSCS) at different time points. (XLS 25 kb) [file 1471-2164-13-540-S1.xls]

## Sheet: T-test
		P.value LSCS
		T1 vs T0	T2 vs T0	T3 vs T0	T4 vs T0	T5 vs T0				= P.value < 5%
	PMN	0.5138	0.1216	0.03988	0.003101	0.001063
	M	0.06719	0.08032	0.02449	0.008559	0.0009297
	E	0.5492	0.6802	0.6106	0.01434	0.0492
	L	0.5454	0.8337	0.1903	0.01457	0.01656
		P.value HSCS
		T1 vs T0	T2 vs T0	T3 vs T0	T4 vs T0	T5 vs T0
	PMN	0.5437	0.8136	0.3102	0.06362	0.02819
	M	0.7092	0.01769	0.02379	0.01686	0.01059
	E	0.2062	0.3606	0.9853	0.12	0.02737
	L	0.8315	0.8229	0.2154	0.1344	0.1192
