# Supplementary material for: Response of the goat mammary gland to infection with Staphylococcus aureus revealed by gene expression profiling in milk somatic and white blood cells
Source: BMC Genomics. 2012 Oct 9;13:540. doi: 10.1186/1471-2164-13-540 (PMC3532242; doi:10.1186/1471-2164-13-540)
Supplement: Additional file 2 — List of the differentially expressed genes between T4 and T0 in milk samples. Data were extracted and loaded into R software using the Limma analysis package from Bioconductor and the signal intensities were processed and normalized using standard procedures. Genes were considered as differentially expressed if p value < 0.01 and log2 fold change > 1.5. [file 1471-2164-13-540-S2.xls]

## Sheet: T4vsT0
ID	logFC	P.Value	adj.P.Val	Annotation	Pathway_code	Pathway
ENSBTAG00000009012_1457_36	5.65878	6.27e-07	0.000152633	Pentraxin-related protein PTX3 Precursor (Pentaxin-related protein PTX3) [Source:UniProtKB/Swiss-Prot,Acc:Q0VCG9]
ENSBTAG00000009658_1070_35	4.48951	2.57e-05	0.000913537
ENSBTAG00000031231_1982_37	4.37829	9.96e-06	0.000540082	Interferon regulatory factor 1 (IRF-1) [Source:UniProtKB/Swiss-Prot,Acc:Q3SZP0]
ENSBTAG00000003305_1324_35	4.09042	2.81e-06	0.000275714	Neutrophil cytosol factor 1 (NCF-1)(Neutrophil NADPH oxidase factor 1)(47 kDa neutrophil oxidase factor)(p47-phox)(NCF-47K) [Source:UniProtKB/Swiss-Prot,Acc:O77774]	path:bta04666	Fc gamma R-mediated phagocytosis	Leukocyte transendothelial migration	Chemokine signaling pathway
gnl|UG|Bt#S29303216_563_35	4.06837	1.37e-06	0.00020783	PREDICTED: similar to Putative lymphocyte G0/G1 switch protein 2 isoform 2 n=1 Tax=Bos taurus RepID=UPI00004F24B8
ENSBTAG00000001824_2051_35	3.97292	2.8e-07	0.000109372	solute carrier family 2 (facilitated glucose transporter), member 6 [Source:RefSeq peptide,Acc:NP_001073725]
ENSBTAG00000033565_541_36	3.93367	4.02e-06	0.00033277	brain abundant, membrane attached signal protein 1 [Source:HGNC Symbol,Acc:957]
ENSBTAG00000014237_2991_35	3.90675	2.78e-07	0.000109372	Pleckstrin homology, Sec7 and coiled/coil domains 4 [Source:UniProtKB/TrEMBL,Acc:Q58D54]
ENSBTAG00000007239_822_36	3.81301	7.58e-08	7.15e-05	tumor necrosis factor, alpha-induced protein 6 [Source:RefSeq peptide,Acc:NP_001007814]
gb|BI540592.1|BI540592_375_35	3.80248	1.34e-06	0.00020783	Collagen type III alpha 1 (Fragment) n=1 Tax=Ovis aries RepID=Q307E6_SHEEP
ENSBTAG00000011982_656_37	3.75983	1.78e-07	9.89e-05
ENSBTAG00000020270_3774_35	3.67293	4.1e-06	0.000334055	nuclear factor kappa-B, subunit 1 [Source:RefSeq peptide,Acc:NP_001069877]	path:bta05212	Pancreatic cancer	Acute myeloid leukemia	Adipocytokine signaling pathway	Prostate cancer	Chronic myeloid leukemia	B cell receptor signaling pathway	Small cell lung cancer	Cytosolic DNA-sensing pathway	T cell receptor signaling pathway	Neurotrophin signaling pathway	RIG-I-like receptor signaling pathway	Apoptosis	Pathways in cancer	MAPK signaling pathway	NOD-like receptor signaling pathway	Chemokine signaling pathway	Toll-like receptor signaling pathway	Metabolic pathways
ENSBTAG00000001945_1112_36	3.66858	2.11e-06	0.000243896	Arginase-2, mitochondrial Precursor (Arginase II)(EC 3.5.3.1) [Source:UniProtKB/Swiss-Prot,Acc:Q58DL1]	path:bta00330	Arginine and proline metabolism	Metabolic pathways
ENSBTAG00000015032_2753_37	3.66552	2.61e-06	0.000267116	Monocyte differentiation antigen CD14 Precursor (Myeloid cell-specific leucine-rich glycoprotein)(CD14 antigen) [Source:UniProtKB/Swiss-Prot,Acc:Q95122]	path:bta04810	Regulation of actin cytoskeleton	Hematopoietic cell lineage	MAPK signaling pathway	Toll-like receptor signaling pathway
ENSBTAG00000003037_2472_37	3.66439	6.12e-07	0.000149805	transporter 2, ATP-binding cassette, sub-family B [Source:RefSeq peptide,Acc:NP_776647]	path:bta05340	Primary immunodeficiency	ABC transporters	Antigen processing and presentation
ENSBTAG00000012640_317_35	3.66297	6.94e-06	0.000436076	Protein S100-A8 (S100 calcium-binding protein A8)(Calgranulin-A)(Neutrophil cytosolic 7 kDa protein)(P7)(BEE11) [Source:UniProtKB/Swiss-Prot,Acc:P28782]
ENSBTAG00000007531_1245_36	3.64438	1.1e-06	0.000191029	neutrophil cytosolic factor 4, 40kDa [Source:RefSeq peptide,Acc:NP_001039448]	path:bta04670	Leukocyte transendothelial migration
ENSBTAG00000019042_741_35_X.2	3.6355	2.54e-06	0.000267116
ENSBTAG00000019123_2289_35	3.6319	4.96e-06	0.000370097	Mediterranean fever [Source:HGNC Symbol,Acc:6998]
ENSBTAG00000002882_1738_36	3.62611	4.15e-06	0.000334547	lamin B1 [Source:RefSeq peptide,Acc:NP_001096765]
gnl|UG|Bt#S21673622_720_37	3.62198	4.43e-06	0.000344532	Homo sapiens STEAP family member 4 (STEAP4), mRNA
gb|CB466030.1|CB466030_595_36	3.62056	1.23e-05	0.000604303	PREDICTED: Macaca mulatta similar to oncostatin M precursor (LOC717994), mRNA
ENSBTAG00000000735_714_36	3.54398	9.07e-06	0.000511972	Bcl-2-related protein A1 [Source:UniProtKB/Swiss-Prot,Acc:Q3C2I0]	path:bta01100	Metabolic pathways
ENSBTAG00000009863_2806_36	3.52214	1.12e-06	0.000192168	Class E basic helix-loop-helix protein 40 (bHLHe40)(Class B basic helix-loop-helix protein 2)(bHLHB2) [Source:UniProtKB/Swiss-Prot,Acc:Q5EA15]	path:bta04710	Circadian rhythm - mammal
ENSBTAG00000017970_2195_36	3.49134	2.62e-07	0.000105556	zyxin [Source:RefSeq peptide,Acc:NP_001071569]	path:bta04510	Focal adhesion
ENSBTAG00000037558_762_37	3.48351	6.5e-06	0.000423998	Growth-regulated protein homolog beta Precursor (GRO-beta) [Source:UniProtKB/Swiss-Prot,Acc:O46677]	path:bta04060	Cytokine-cytokine receptor interaction	Chemokine signaling pathway
gnl|UG|Bt#S26165666_338_35	3.45529	1.51e-06	0.000215077	Bos taurus DnaJ (Hsp40) homolog, subfamily B, member 6 (DNAJB6), mRNA
gnl|UG|Bt#S19022496_492_35	3.44752	2.49e-05	0.000896574	PREDICTED: Sus scrofa similar to manganese superoxide dismutase (LOC100154319), mRNA
gb|CO881044.1|CO881044_582_37	3.41302	1.02e-06	0.000186838	Homo sapiens activin A receptor, type IB (ACVR1B), transcript variant 1, mRNA
ENSBTAG00000013863_1835_35	3.41249	2.67e-06	0.000270282	dual specificity phosphatase 1 [Source:RefSeq peptide,Acc:NP_001039917]	path:bta04010	MAPK signaling pathway
ENSBTAG00000002455_2424_38	3.38159	2.4e-09	2.55e-05
ENSBTAG00000000163_1502_38	3.35248	1.07e-05	0.000559042	DNA-damage-inducible transcript 4 protein [Source:UniProtKB/Swiss-Prot,Acc:Q08E62]	path:bta04150	mTOR signaling pathway
ENSBTAG00000031396_716_38_X.2	3.31481	1.73e-05	0.000726991
gb|BM255520.1|BM255520_409_37	3.29943	1.77e-06	0.000225881	PREDICTED: similar to egf-like module containing, mucin-like, hormone receptor-like sequence 1 n=1 Tax=Bos taurus RepID=UPI00017C3008
ENSBTAG00000002363_3462_36	3.29802	1.4e-05	0.000641933	Sestrin-2 [Source:UniProtKB/Swiss-Prot,Acc:Q58CN8]	path:bta04115	p53 signaling pathway
ENSBTAG00000000347_1145_35	3.27784	9.56e-06	0.000527104	ras homolog gene family, member G [Source:RefSeq peptide,Acc:NP_001073774]
gnl|UG|Bt#S26989846_645_38	3.27228	1.07e-06	0.000189967	PREDICTED: Bos taurus butyrobetaine (gamma), 2-oxoglutarate dioxygenase (gamma-butyrobetaine hydroxylase) 1 (BBOX1), mRNA
ENSBTAG00000016357_1903_37	3.27156	1.54e-05	0.000680128	PREDICTED: Bos taurus misc_RNA (LOC534929), miscRNA. [Source:RefSeq DNA,Acc:XR_027716]
ENSBTAG00000031701_3055_36	3.26215	4.18e-08	5.73e-05	T-cell activation Rho GTPase-activating protein [Source:RefSeq peptide,Acc:NP_001070291]
ENSBTAG00000014261_2523_36	3.21422	7.71e-06	0.000462249	Threonyl-tRNA synthetase, cytoplasmic (EC 6.1.1.3)(Threonine--tRNA ligase)(ThrRS) [Source:UniProtKB/Swiss-Prot,Acc:Q3ZBV8]	path:bta00970	Aminoacyl-tRNA biosynthesis
ENSBTAG00000018254_2358_36	3.209	3.65e-06	0.000320692	cyclin-dependent kinase inhibitor 1B (p27, Kip1) [Source:RefSeq peptide,Acc:NP_001093816]	path:bta04110	Cell cycle	Prostate cancer	Chronic myeloid leukemia	Pathways in cancer
ENSBTAG00000007901_3043_35	3.20695	4.74e-07	0.000138397	egf-like module containing, mucin-like, hormone receptor-like 1 [Source:HGNC Symbol,Acc:3336]
ENSBTAG00000014560_2227_36	3.16365	7.86e-07	0.000168034	H2.0-like homeobox protein (Homeobox protein HLX1) [Source:UniProtKB/Swiss-Prot,Acc:A7MB54]
ENSBTAG00000018165_3268_35	3.14556	1.02e-06	0.000186838	Protein FAM65B [Source:UniProtKB/Swiss-Prot,Acc:Q3B7M3]
ENSBTAG00000006240_3591_37	3.09916	6.39e-06	0.000419697	Toll-like receptor 4 Precursor (CD284 antigen) [Source:UniProtKB/Swiss-Prot,Acc:Q9GL65]	path:bta04620	Toll-like receptor signaling pathway
ENSBTAG00000005390_458_35	3.06972	2.76e-06	0.000273169	Glia maturation factor gamma (GMF-gamma) [Source:UniProtKB/Swiss-Prot,Acc:Q56JZ9]
gnl|UG|Bt#S19140153_328_36	3.06443	6.05e-07	0.000149805	Bos taurus pim-1 oncogene (PIM1), mRNA
ENSBTAG00000013334_2467_35	3.06248	1.69e-06	0.000222152	colony stimulating factor 3 receptor (granulocyte) [Source:HGNC Symbol,Acc:2439]
ENSBTAG00000020620_625_35_X.2	3.05322	4.77e-06	0.000363066
ENSBTAG00000013371_3687_36	3.03308	6e-06	0.000400723	Uncharacterized protein C13orf18 homolog [Source:UniProtKB/Swiss-Prot,Acc:A7E316]
ENSBTAG00000000436_2305_35	3.02635	4.06e-07	0.000130043		path:bta04621	NOD-like receptor signaling pathway
ENSBTAG00000016116_294_35_X.2	3.01448	4.31e-07	0.000132241
ENSBTAG00000021818_2995_35	3.01351	9.57e-06	0.000527104	CD97 antigen Precursor (CD97 antigen) [Source:UniProtKB/Swiss-Prot,Acc:Q8SQA4]
ENSBTAG00000014611_6631_37	3.00739	2.54e-06	0.000267116
ENSBTAG00000014548_2821_35	2.99741	4.88e-07	0.00013909	Niban protein Fragment [Source:UniProtKB/TrEMBL,Acc:Q1JPI3]
gb|DV919679.1|DV919679_779_36	2.97674	6.09e-07	0.000149805	Homo sapiens MAX dimerization protein 1 (MXD1), mRNA
ENSBTAG00000020801_1367_36	2.97418	7.46e-06	0.000456271	Protein FAM49B [Source:UniProtKB/Swiss-Prot,Acc:Q2KJI3]
ENSBTAG00000036224_2255_36_X.2	2.94325	1.6e-06	0.000220177	hypothetical protein LOC788038 [Source:RefSeq peptide,Acc:NP_001095817]
ENSBTAG00000000563_2480_36	2.93636	2.18e-06	0.000246097	myeloid differentiation primary response gene 88 [Source:RefSeq peptide,Acc:NP_001014404]	path:bta04210	Apoptosis	Toll-like receptor signaling pathway
ENSBTAG00000011515_1147_35	2.92836	8.55e-06	0.000495324	L-selectin Precursor (Lymph node homing receptor)(Leukocyte adhesion molecule 1)(LAM-1)(Leukocyte-endothelial cell adhesion molecule 1)(LECAM1)(CD62 antigen-like family member L)(CD62L antigen) [Source:UniProtKB/Swiss-Prot,Acc:P98131]	path:bta04514	Cell adhesion molecules (CAMs)
ENSBTAG00000011236_423_35	2.92092	6.93e-06	0.000436076
gb|CO896712.1|CO896712_652_37	2.91335	5.68e-06	0.000387876	Mus musculus RIKEN cDNA 4933426M11 gene (4933426M11Rik), mRNA
gnl|UG|Bt#S21062020_320_35	2.88981	1.13e-05	0.000576957
ENSBTAG00000037800_681_35	2.86185	3.66e-06	0.000320692	APOBEC3Z1 [Source:UniProtKB/TrEMBL,Acc:B7T153]
gnl|UG|Bt#S14857416_648_35	2.84524	2.06e-06	0.000242516	PREDICTED: similar to TNFAIP3 interacting protein 3 n=1 Tax=Equus caballus RepID=UPI0001795E22
ENSBTAG00000013451_1668_38	2.84206	5.41e-06	0.000384844	Rho-related GTP-binding protein RhoH Precursor [Source:UniProtKB/Swiss-Prot,Acc:Q2HJG3]	path:bta04670	Leukocyte transendothelial migration
ENSBTAG00000037937_4215_35	2.83613	3.86e-06	0.0003256
ENSBTAG00000025405_269_35	2.82075	1.68e-06	0.000221954
ENSBTAG00000033748_1835_35	2.81146	3.92e-07	0.000129156	IL-18 receptor beta Fragment [Source:UniProtKB/TrEMBL,Acc:Q5TKS9]	path:bta04060	Cytokine-cytokine receptor interaction
ENSBTAG00000007932_1952_37	2.81135	2.02e-05	0.00079123	hemopoietic cell kinase isoform 2 [Source:RefSeq peptide,Acc:NP_001032218]	path:bta04666	Fc gamma R-mediated phagocytosis	Chemokine signaling pathway
ENSBTAG00000020164_4693_35	2.80178	1.65e-06	0.000221206
ENSBTAG00000001042_609_35	2.76001	3.32e-08	5.42e-05
ENSBTAG00000014707_568_35	2.75839	3.22e-07	0.000116443	Ubiquitin cross-reactive protein (Interferon-stimulated gene product 17)(BoUCRP) [Source:UniProtKB/Swiss-Prot,Acc:O02741]	path:bta04622	RIG-I-like receptor signaling pathway
ENSBTAG00000016711_589_35	2.75428	4.47e-06	0.000346849	Peptidyl-prolyl cis-trans isomerase, mitochondrial Precursor (PPIase)(Rotamase)(EC 5.2.1.8)(Cyclophilin F) [Source:UniProtKB/Swiss-Prot,Acc:P30404]
ENSBTAG00000002758_2796_36	2.72075	1.18e-05	0.000590542	Thrombomodulin Fragment (TM)(Fetomodulin)(CD141 antigen) [Source:UniProtKB/Swiss-Prot,Acc:P06579]	path:bta04610	Complement and coagulation cascades
ENSBTAG00000004558_490_37	2.68979	1.24e-05	0.000606012	MGC165862 protein [Source:UniProtKB/TrEMBL,Acc:A5PK67]
ENSBTAG00000007213_2375_36_X.2	2.68919	2.91e-07	0.000110425
ENSBTAG00000017855_1963_36	2.68451	2.26e-06	0.000249911	Integral membrane protein 2C [Contains CT-BRI3] [Source:UniProtKB/Swiss-Prot,Acc:A2VDN0]
ENSBTAG00000017994_399_35	2.67949	1.96e-06	0.00023714	MYC associated factor X [Source:RefSeq peptide,Acc:NP_001099103]
ENSBTAG00000015711_448_36	2.67552	6.68e-06	0.000430545
gb|DN286255.1|DN286255_484_35	2.66665	9.34e-07	0.000181003	Mus musculus ataxin 1 (Atxn1), mRNA
ENSBTAG00000008428_1029_35	2.66004	1.12e-06	0.000192168	uridine phosphorylase 1 [Source:RefSeq peptide,Acc:NP_001092446]	path:bta00240	Pyrimidine metabolism	Drug metabolism - other enzymes	Metabolic pathways
gb|CF929899.1|CF929899_236_35	2.64211	2.69e-07	0.000107277	PREDICTED: Macaca mulatta similar to early growth response 3 (LOC709145), mRNA
ENSBTAG00000020500_1933_35	2.63611	2.47e-06	0.000264698
ENSBTAG00000000396_2162_37	2.62977	7.97e-06	0.000469742	Proto-oncogene serine/threonine-protein kinase pim-1 (EC 2.7.11.1) [Source:UniProtKB/Swiss-Prot,Acc:Q9N0P9]	path:bta04630	Jak-STAT signaling pathway	Acute myeloid leukemia
gnl|UG|Bt#S27003959_424_35_X.2	2.62692	1.38e-06	0.00020783	Isoform 2 of Linker for activation of T-cells family member 2 n=1 Tax=Mus musculus RepID=Q9JHL0-2
ENSBTAG00000005043_523_35	2.61765	2.07e-05	0.000803902	Metalloproteinase inhibitor 1 Precursor (TIMP-1)(Embryogenin-1)(EG-1) [Source:UniProtKB/Swiss-Prot,Acc:P20414]
gnl|UG|Bt#S14882172_120_35	2.61329	6.99e-06	0.000438117	Homo sapiens nuclear paraspeckle assembly transcript 1 (non-protein coding) (NEAT1), non-coding RNA
ENSBTAG00000020645_1989_35	2.59793	1.26e-05	0.000607313	GNAI2 protein [Source:UniProtKB/TrEMBL,Acc:A7MBH9]	path:bta04540	Gap junction	Progesterone-mediated oocyte maturation	Melanogenesis	Axon guidance	Long-term depression	Tight junction	Leukocyte transendothelial migration	Chemokine signaling pathway
ENSBTAG00000006616_1640_35	2.5914	2.69e-06	0.000270564	protein tyrosine phosphatase, non-receptor type 1 [Source:RefSeq peptide,Acc:NP_001093796]	path:bta04520	Adherens junction	Insulin signaling pathway
ENSBTAG00000009493_1450_36	2.58062	1.89e-06	0.000233795
ENSBTAG00000020865_3395_36	2.57017	1.3e-06	0.00020783	pellino protein [Source:RefSeq peptide,Acc:NP_001071472]
ENSBTAG00000021326_274_35	2.56985	2.45e-05	0.000889905	C-C motif chemokine 20 Precursor (Small-inducible cytokine A20)(Macrophage inflammatory protein 3 alpha)(MIP-3-alpha) [Source:UniProtKB/Swiss-Prot,Acc:Q8SQB1]	path:bta04060	Cytokine-cytokine receptor interaction
ENSBTAG00000009717_1444_35	2.56471	1.44e-05	0.000652581	Fibroleukin Precursor (Fibrinogen-like protein 2) [Source:UniProtKB/Swiss-Prot,Acc:Q29RY7]
ENSBTAG00000032289_962_35	2.54755	3.1e-06	0.000290056	Rho GTPase-activating protein 15 (Rho-type GTPase-activating protein 15)(ArhGAP15) [Source:UniProtKB/Swiss-Prot,Acc:A4IF90]
ENSBTAG00000021703_4321_35	2.53361	2.63e-07	0.000105556	mediator complex subunit 12-like [Source:HGNC Symbol,Acc:16050]
ENSBTAG00000007718_1456_36	2.50442	1.24e-05	0.000606203	TGIF1 protein [Source:UniProtKB/TrEMBL,Acc:Q3MIB9]
ENSBTAG00000005008_1848_36	2.50391	4.23e-07	0.000132241
ENSBTAG00000019482_2117_35_X.2	2.49988	1.16e-05	0.000585059
gb|BE723741.1|BE723741_144_38	2.49476	1.94e-06	0.00023714	PREDICTED: Macaca mulatta similar to C27H2.3 (LOC715354), mRNA
ENSBTAG00000003359_2696_36	2.48494	1.89e-05	0.00076588	Elongation of very long chain fatty acids protein 5 [Source:UniProtKB/Swiss-Prot,Acc:Q2KJD9]	path:bta01040	Biosynthesis of unsaturated fatty acids
ENSBTAG00000010349_1955_37	2.4827	3.19e-06	0.000295368	Interleukin-1 alpha Precursor (IL-1 alpha) [Source:UniProtKB/Swiss-Prot,Acc:P08831]	path:bta04940	Type I diabetes mellitus	Graft-versus-host disease	Prion diseases	Cytokine-cytokine receptor interaction	Hematopoietic cell lineage	Apoptosis	MAPK signaling pathway
gnl|UG|Bt#S29310264_804_37	2.45878	6.67e-07	0.000156257	hypothetical protein GobsU_13077 n=1 Tax=Gemmata obscuriglobus UQM 2246 RepID=UPI00016C5243
ENSBTAG00000009948_2351_39	2.4586	1.39e-05	0.000640555	tripartite motif-containing 25 [Source:RefSeq peptide,Acc:NP_001093806]	path:bta04622	RIG-I-like receptor signaling pathway
ENSBTAG00000011975_648_35	2.45672	6.51e-07	0.000155742	Leukocyte elastase inhibitor (LEI)(Serpin B1) [Source:UniProtKB/Swiss-Prot,Acc:Q1JPB0]
ENSBTAG00000005947_2260_36	2.43736	8.92e-06	0.000508508	Urokinase-type plasminogen activator Precursor (U-plasminogen activator)(uPA)(EC 3.4.21.73) [Contains Urokinase-type plasminogen activator long chain A,Urokinase-type plasminogen activator short chain A,Urokinase-type plasminogen activator chain B] [Source:UniProtKB/Swiss-Prot,Acc:Q05589]	path:bta04610	Complement and coagulation cascades
gnl|UG|Bt#S29332989_720_36	2.43617	3.71e-06	0.000320692	PREDICTED: Macaca mulatta similar to HIV-induced protein-7-like protease (LOC693769), mRNA
ENSBTAG00000000911_973_35	2.42563	5.48e-07	0.000147154	Ubiquitin-conjugating enzyme E2 H (EC 6.3.2.19)(Ubiquitin-protein ligase H)(Ubiquitin carrier protein H) [Source:UniProtKB/Swiss-Prot,Acc:Q32LN1]	path:bta04120	Ubiquitin mediated proteolysis
ENSBTAG00000017280_5075_35	2.42406	1.55e-05	0.000680128	Complement C3 Precursor [Contains Complement C3 beta chain,Complement C3 alpha chain,C3a anaphylatoxin,Complement C3b alpha' chain,Complement C3c alpha' chain fragment 1,Complement C3dg fragment,Complement C3g fragment,Complement C3d fragment,Complement C3f fragment,Complement C3c alpha' chain fragment 2] [Source:UniProtKB/Swiss-Prot,Acc:Q2UVX4]	path:bta05322	Systemic lupus erythematosus	Complement and coagulation cascades
ENSBTAG00000003038_1403_35_X.2	2.42365	6e-07	0.000149805	transporter 2, ATP-binding cassette, sub-family B [Source:RefSeq peptide,Acc:NP_001040087]
ENSBTAG00000011689_4955_35	2.40828	1.01e-05	0.000540082	leukocyte receptor cluster (LRC) member 8 [Source:RefSeq peptide,Acc:NP_001095570]
ENSBTAG00000014345_384_35	2.40057	3.48e-06	0.000313107	Trophoblast Kunitz domain protein 3 Fragment [Source:UniProtKB/TrEMBL,Acc:Q9N0X6]
ENSBTAG00000037989_719_36	2.38499	3.21e-06	0.000296069
ENSBTAG00000004043_1478_35	2.38	2.39e-05	0.000877655	Fc gamma 2 receptor [Source:RefSeq peptide,Acc:NP_001001138]
ENSBTAG00000027655_1350_36	2.37368	1.42e-06	0.00021125	TRAF-interacting protein with FHA domain-containing protein A (TRAF2-binding protein) [Source:UniProtKB/Swiss-Prot,Acc:A2VDM0]
gnl|UG|Bt#S21681465_689_36	2.36246	1.01e-05	0.000540082	PREDICTED: Equus caballus AT rich interactive domain 5B (MRF1-like) (ARID5B), mRNA
ENSBTAG00000001492_2947_37	2.36201	3.42e-09	2.55e-05	FYN binding protein [Source:RefSeq peptide,Acc:NP_001098884]
gnl|UG|Bt#S29290786_703_35	2.36056	7.94e-06	0.000469742	PREDICTED: Macaca mulatta similar to zinc finger CCCH type containing 12A (LOC708921), mRNA
ENSBTAG00000019954_1839_35	2.34966	7.51e-06	0.000456271	Abhydrolase domain-containing protein 2 (EC 3.1.1.-) [Source:UniProtKB/Swiss-Prot,Acc:Q5EA42]
ENSBTAG00000025868_7739_35	2.34682	2.61e-06	0.000267116	TLN1 protein Fragment [Source:UniProtKB/TrEMBL,Acc:Q0II79]	path:bta04510	Focal adhesion
ENSBTAG00000000283_3552_35	2.34509	5.1e-06	0.000372992	colony stimulating factor 1 (macrophage) [Source:RefSeq peptide,Acc:NP_776451]	path:bta04640	Hematopoietic cell lineage	Cytokine-cytokine receptor interaction
ENSBTAG00000006511_3448_35	2.31993	5.06e-07	0.000140382	metal-regulatory transcription factor 1 [Source:RefSeq peptide,Acc:NP_001030252]
ENSBTAG00000011784_2058_35	2.3198	1e-06	0.000186049	Gardner-Rasheed feline sarcoma viral (v-fgr) oncogene homolog [Source:RefSeq peptide,Acc:NP_001092461]	path:bta04062	Chemokine signaling pathway
ENSBTAG00000033032_1439_36	2.30387	9.23e-06	0.00051832	hypothetical protein LOC515539 [Source:RefSeq peptide,Acc:NP_001029668]
ENSBTAG00000010982_504_36	2.29924	2.31e-05	0.000858025	Ubiquitin-conjugating enzyme E2 B (EC 6.3.2.19)(Ubiquitin-protein ligase B)(Ubiquitin carrier protein B) [Source:UniProtKB/Swiss-Prot,Acc:Q32P99]	path:bta04120	Ubiquitin mediated proteolysis
ENSBTAG00000017942_2377_35	2.28856	1.45e-06	0.000213257	CREB-regulated transcription coactivator 2 (Transducer of regulated cAMP response element-binding protein 2)(TORC-2)(Transducer of CREB protein 2) [Source:UniProtKB/Swiss-Prot,Acc:Q08E26]
ENSBTAG00000030254_404_35_X.2	2.28507	1.32e-06	0.00020783
ENSBTAG00000019386_1121_35_X.2	2.28278	9.15e-06	0.000515913	non-classical MHC class I antigen [Source:RefSeq peptide,Acc:NP_001099086]
ENSBTAG00000006378_2342_35	2.25887	1.68e-05	0.000715166	receptor (TNFRSF)-interacting serine-threonine kinase 1 [Source:RefSeq peptide,Acc:NP_001030184]	path:bta04623	Cytosolic DNA-sensing pathway	RIG-I-like receptor signaling pathway	Apoptosis	Toll-like receptor signaling pathway
ENSBTAG00000011465_1792_35	2.24745	1.32e-06	0.00020783	myosin binding protein H [Source:RefSeq peptide,Acc:NP_001068903]
ENSBTAG00000002912_1526_35	2.24405	8.77e-06	0.000500989	Inhibin beta A chain Precursor (Activin beta-A chain) [Source:UniProtKB/Swiss-Prot,Acc:P07995]	path:bta04350	TGF-beta signaling pathway	Cytokine-cytokine receptor interaction
ENSBTAG00000001864_1621_35	2.23558	8.19e-07	0.000168433	nuclear receptor subfamily 4, group A, member 3 [Source:HGNC Symbol,Acc:7982]
ENSBTAG00000015636_888_35	2.22524	2.22e-06	0.000246772	UPF0515 protein C19orf66 homolog [Source:UniProtKB/Swiss-Prot,Acc:Q32L09]
ENSBTAG00000000181_852_35	2.17427	1.79e-06	0.000226362
gnl|UG|Bt#S24155734_744_35	2.17298	1.75e-08	4.03e-05	Bos taurus interleukin 1, alpha (IL1A), mRNA
gnl|UG|Bt#S24131352_827_37	2.1548	4e-06	0.00033277	PREDICTED: similar to pol protein n=1 Tax=Ornithorhynchus anatinus RepID=UPI0001556335
ENSBTAG00000038602_1366_35	2.14866	6.79e-06	0.000433343
ENSBTAG00000016683_1475_37	2.13238	2.11e-07	0.00010535	nuclear factor of kappa light polypeptide gene enhancer in B-cells inhibitor, alpha [Source:RefSeq peptide,Acc:NP_001039333]
ENSBTAG00000016828_2150_35	2.12894	2.32e-05	0.000858999	tapasin [Source:RefSeq peptide,Acc:NP_001039350]	path:bta04612	Antigen processing and presentation	NOD-like receptor signaling pathway	T cell receptor signaling pathway	B cell receptor signaling pathway	Adipocytokine signaling pathway	Chemokine signaling pathway	Cytosolic DNA-sensing pathway	Prostate cancer	Neurotrophin signaling pathway	Toll-like receptor signaling pathway	RIG-I-like receptor signaling pathway	Chronic myeloid leukemia	Apoptosis	Pathways in cancer	Small cell lung cancer
ENSBTAG00000031430_1620_36	2.11032	5.21e-06	0.000377771	CD83 molecule [Source:RefSeq peptide,Acc:NP_001040055]
gnl|UG|Bt#S24293366_116_35	2.10662	4.35e-07	0.000132241	PREDICTED: Bos taurus similar to zinc finger protein 570 (LOC100138971), mRNA
ENSBTAG00000018701_355_35_X.4	2.10129	5.45e-06	0.000385036
gnl|UG|Bt#S29423027_670_36	2.05654	1.56e-05	0.000682895	PREDICTED: Pan troglodytes similar to cyclin L beta, transcript variant 4 (LOC460805), mRNA
ENSBTAG00000025425_983_37	2.04301	5.9e-06	0.000397643	RAB24, member RAS oncogene family [Source:RefSeq peptide,Acc:NP_001029974]
ENSBTAG00000000113_2949_35	2.02838	1.62e-05	0.00069366	ARHGEF2 protein [Source:UniProtKB/TrEMBL,Acc:A6H6Z8]
ENSBTAG00000026753_1662_35	2.0251	3.62e-06	0.000319481	Bos taurus interleukin 8 receptor, alpha (IL8RA), mRNA. [Source:RefSeq DNA,Acc:NM_174360]
gnl|UG|Bt#S29295471_1281_37	2.02243	3.67e-07	0.000124654	SJCHGC09076 protein n=1 Tax=Schistosoma japonicum RepID=Q5DC94_SCHJA
ENSBTAG00000038445_601_37	2.02095	2.37e-05	0.000871023
gb|DT896725.1|DT896725_606_36	2.01533	9.54e-06	0.000527104	Sus scrofa protein tyrosine phosphatase, non-receptor type 1 (PTPN1), mRNA
ENSBTAG00000003212_1131_35	2.01361	2.28e-07	0.00010535	Neuronatin [Source:UniProtKB/Swiss-Prot,Acc:Q3ZBS9]
ENSBTAG00000025621_2_35_X.5	2.00876	7.03e-07	0.000159928
ENSBTAG00000012989_995_35	2.0068	4.94e-09	2.55e-05	Ubiquitin/ISG15-conjugating enzyme E2 L6 (EC 6.3.2.19)(Ubiquitin-protein ligase L6)(Ubiquitin carrier protein L6)(UbcM8) [Source:UniProtKB/Swiss-Prot,Acc:A5PJC4]	path:bta05012	Parkinson's disease	Ubiquitin mediated proteolysis
ENSBTAG00000000212_1677_37	1.9991	4.46e-07	0.000132816	NAD kinase [Source:RefSeq peptide,Acc:NP_001029617]	path:bta00760	Nicotinate and nicotinamide metabolism	Metabolic pathways
ENSBTAG00000031402_4544_35	1.99508	2.29e-05	0.000851972
ENSBTAG00000013368_1436_35	1.98794	9.18e-06	0.000516906	ankyrin repeat domain 22 [Source:RefSeq peptide,Acc:NP_001075048]
ENSBTAG00000002020_3114_36	1.98529	1.27e-06	0.000205882
gnl|UG|Bt#S30930510_1721_36	1.97474	2.35e-05	0.000864329	R3H domain-containing protein C19orf22 homolog n=1 Tax=Bos taurus RepID=CS022_BOVIN
ENSBTAG00000013792_504_34_X.2	1.97246	3.38e-06	0.000306693
gnl|UG|Bt#S21673227_740_35	1.96973	1.17e-06	0.000197476	Rattus norvegicus lemur tyrosine kinase 2 (Lmtk2), mRNA
gnl|UG|Bt#S36130383_14_35_X.3	1.96351	1.17e-06	0.000197476	PREDICTED: hypothetical protein n=1 Tax=Bos taurus RepID=UPI0000EBE881
gnl|UG|Bt#S34356663_703_37	1.96275	5.46e-06	0.000385036	Homo sapiens MAX dimerization protein 1 (MXD1), mRNA
ENSBTAG00000013196_1285_36	1.95594	1.17e-05	0.000588375	serine/threonine kinase 17b [Source:RefSeq peptide,Acc:NP_001033169]
gnl|UG|Bt#S16970771_719_37	1.95399	7.38e-06	0.000453398	PREDICTED: Pan troglodytes ecotropic viral integration site 2B, transcript variant 1 (EVI2B), mRNA
ENSBTAG00000020806_3627_36	1.95066	5.37e-07	0.000145209
ENSBTAG00000014127_3349_36	1.93389	3.42e-08	5.42e-05	Prostaglandin G/H synthase 2 Precursor (EC 1.14.99.1)(Cyclooxygenase-2)(COX-2)(Prostaglandin-endoperoxide synthase 2)(Prostaglandin H2 synthase 2)(PGH synthase 2)(PGHS-2)(PHS II) [Source:UniProtKB/Swiss-Prot,Acc:O62698]	path:bta05200	Pathways in cancer	Arachidonic acid metabolism	Small cell lung cancer	VEGF signaling pathway
ENSBTAG00000003936_2952_35	1.91815	1.61e-05	0.000692627	Probable hydrolase PNKD (EC 3.-.-.-) [Source:UniProtKB/Swiss-Prot,Acc:A7YY46]
ENSBTAG00000009055_4603_35	1.90222	5.99e-07	0.000149805	E3 ubiquitin-protein ligase RNF144B (EC 6.3.2.-)(RING finger protein 144B) [Source:UniProtKB/Swiss-Prot,Acc:A5PK27]
ENSBTAG00000015046_4361_35	1.89817	2.34e-05	0.000862966
ENSBTAG00000007499_2130_36	1.89783	8.46e-07	0.000169182	Heterogeneous nuclear ribonucleoprotein H2 (hnRNP H2)(Heterogeneous nuclear ribonucleoprotein H')(hnRNP H') [Source:UniProtKB/Swiss-Prot,Acc:Q3SZF3]
ENSBTAG00000004196_3117_35	1.89245	2.9e-06	0.000280081
gnl|UG|Bt#S14875595_560_35	1.88975	1.61e-06	0.000220177
ENSBTAG00000010587_1529_35	1.88946	6.45e-07	0.000155284	SH3 domain-binding glutamic acid-rich-like protein [Source:UniProtKB/Swiss-Prot,Acc:Q58DU7]
gnl|UG|Bt#S21673786_705_35	1.87069	1.6e-05	0.000692627	PREDICTED: Macaca mulatta kinase suppressor of ras (KSR1), mRNA
ENSBTAG00000000863_2060_36	1.86838	1.12e-05	0.000575807	Bos taurus RAB21, member RAS oncogene family (RAB21), mRNA. [Source:RefSeq DNA,Acc:NM_001075317]
ENSBTAG00000020012_2780_37	1.84539	2.4e-05	0.000879081	Cell division cycle 5-like protein (Cdc5-like protein) [Source:UniProtKB/Swiss-Prot,Acc:Q2KJC1]	path:bta03040	Spliceosome
ENSBTAG00000020935_3317_38	1.84507	7.07e-06	0.000441108	Hypoxia-inducible factor 1 alpha (HIF-1 alpha)(HIF1 alpha) [Source:UniProtKB/Swiss-Prot,Acc:Q9XTA5]	path:bta05211	Renal cell carcinoma	mTOR signaling pathway	Pathways in cancer
ENSBTAG00000017542_3126_36	1.83603	3.47e-06	0.000312486	peroxisome proliferator-activated receptor delta [Source:RefSeq peptide,Acc:NP_001077105]	path:bta05221	Acute myeloid leukemia	PPAR signaling pathway	Wnt signaling pathway	Pathways in cancer
gb|EV703202.1|EV703202_292_36	1.83582	2.07e-07	0.00010535	PREDICTED: Canis familiaris similar to endosulfine alpha isoform 1, transcript variant 3 (LOC475837), mRNA
gnl|UG|Bt#S36073495_340_35	1.83427	5.49e-06	0.000385036
ENSBTAG00000014605_1826_35	1.83348	1.52e-05	0.000675644	Transcription factor ETV6 [Source:UniProtKB/Swiss-Prot,Acc:Q0VC65]	path:bta04320	Dorso-ventral axis formation
ENSBTAG00000038428_1354_35	1.8309	1.02e-06	0.000186838		path:bta04010	MAPK signaling pathway
ENSBTAG00000006330_3058_36	1.8304	5.08e-06	0.000372992	RNA-binding protein 5 (RNA-binding motif protein 5)(Putative tumor suppressor LUCA15) [Source:UniProtKB/Swiss-Prot,Acc:Q1RMU5]
ENSBTAG00000040215_2646_35	1.82688	6.96e-07	0.000159928	eukaryotic translation initiation factor 4 gamma, 3 [Source:RefSeq peptide,Acc:NP_001071470]
ENSBTAG00000018801_1151_37	1.81862	1.79e-06	0.000226362	Sorting nexin-3 [Source:UniProtKB/Swiss-Prot,Acc:Q1RMH8]
ENSBTAG00000026428_755_37	1.8173	2.5e-05	0.000896574	V-type proton ATPase 16 kDa proteolipid subunit (V-ATPase 16 kDa proteolipid subunit)(Vacuolar proton pump 16 kDa proteolipid subunit) [Source:UniProtKB/Swiss-Prot,Acc:P23956]	path:bta04142	Lysosome	Oxidative phosphorylation
ENSBTAG00000001786_2306_38	1.81166	1.38e-07	9.12e-05	Aminoglycoside phosphotransferase domain-containing protein 1 (EC 2.7.1.-) [Source:UniProtKB/Swiss-Prot,Acc:A5PJU6]
ENSBTAG00000013996_1684_35	1.80591	1.8e-06	0.000226362	PREDICTED: Bos taurus misc_RNA (LOC617344), miscRNA. [Source:RefSeq DNA,Acc:XR_027875]
gb|AW478648.1|AW478648_356_36	1.80579	5.33e-07	0.000144941	Homo sapiens eukaryotic translation initiation factor 4E binding protein 3 (EIF4EBP3), mRNA
gnl|UG|Bt#S27039450_52_35	1.78395	5.25e-09	2.55e-05
ENSBTAG00000005622_1799_36	1.78381	3.38e-07	0.000117789	lipopolysaccharide-induced TNF factor [Source:RefSeq peptide,Acc:NP_001039717]
ENSBTAG00000017593_986_36	1.77733	1.09e-06	0.000191029	Triggering receptor expressed on myeloid cells 1 Precursor (TREM-1) [Source:UniProtKB/Swiss-Prot,Acc:Q6QUN5]
gnl|UG|Bt#S21127619_1016_35	1.76793	3.59e-07	0.000122719
ENSBTAG00000014555_2147_35	1.76213	1.03e-05	0.000545202	Cas scaffolding protein family member 4 [Source:HGNC Symbol,Acc:15878]
ENSBTAG00000013282_1834_35	1.75995	2.2e-06	0.000246097	Adaptin ear-binding coat-associated protein 2 (NECAP endocytosis-associated protein 2)(NECAP-2) [Source:UniProtKB/Swiss-Prot,Acc:Q5E9Q4]
ENSBTAG00000033041_775_35	1.7594	1.35e-06	0.00020783
ENSBTAG00000001573_7595_35	1.75894	1.72e-05	0.000723273
ENSBTAG00000008223_3001_36	1.75784	2.22e-06	0.000246772		path:bta04621	NOD-like receptor signaling pathway
gnl|UG|Bt#S18950683_755_35	1.73391	7.95e-06	0.000469742	PREDICTED: similar to solute carrier family 22, member 15 isoform 3 n=1 Tax=Bos taurus RepID=UPI00005BC0D8
ENSBTAG00000007158_926_38	1.73043	1.2e-08	3.47e-05	Tetraspanin-31 (Tspan-31) [Source:UniProtKB/Swiss-Prot,Acc:Q32KP1]
ENSBTAG00000006136_505_35	1.7295	1.01e-05	0.000540082		path:bta00240	Pyrimidine metabolism	Drug metabolism - other enzymes	Metabolic pathways
ENSBTAG00000001778_1123_37	1.7253	2.98e-06	0.000285391	nuclear factor of kappa light polypeptide gene enhancer in B-cells inhibitor, beta [Source:RefSeq peptide,Acc:NP_001069340]	path:bta04662	B cell receptor signaling pathway	Adipocytokine signaling pathway	Cytosolic DNA-sensing pathway	Neurotrophin signaling pathway	T cell receptor signaling pathway	RIG-I-like receptor signaling pathway	NOD-like receptor signaling pathway	Chemokine signaling pathway
ENSBTAG00000003342_1958_35	1.72444	2.42e-07	0.000105556	S-adenosylmethionine decarboxylase proenzyme Precursor (AdoMetDC)(SAMDC)(EC 4.1.1.50) [Contains S-adenosylmethionine decarboxylase alpha chain,S-adenosylmethionine decarboxylase beta chain] [Source:UniProtKB/Swiss-Prot,Acc:P50243]	path:bta00330	Arginine and proline metabolism	Cysteine and methionine metabolism	Metabolic pathways
ENSBTAG00000039533_944_35	1.72405	1.37e-06	0.00020783
ENSBTAG00000007788_2905_35	1.72368	3.1e-07	0.000113195
ENSBTAG00000010309_3256_35	1.72367	3.04e-07	0.000112863
ENSBTAG00000030425_799_37	1.71203	5.03e-06	0.000372761	DNA-binding protein inhibitor ID-3 (Inhibitor of DNA binding 3) [Source:UniProtKB/Swiss-Prot,Acc:Q5E981]	path:bta04350	TGF-beta signaling pathway
ENSBTAG00000003585_902_38	1.71196	2.33e-06	0.000254827	Leukocyte surface antigen CD47 Precursor (Integrin-associated protein)(IAP)(CD47 antigen) [Source:UniProtKB/Swiss-Prot,Acc:Q9N0K1]	path:bta04512	ECM-receptor interaction
gnl|UG|Bt#S36080847_421_36	1.70921	6.27e-08	6.76e-05	Bos taurus T-cell lymphoma invasion and metastasis 1 (TIAM1), mRNA
ENSBTAG00000012976_1622_35	1.70603	1.01e-05	0.000540082
ENSBTAG00000017306_5114_36	1.70057	7.5e-06	0.000456271	AT-hook transcription factor [Source:HGNC Symbol,Acc:24108]
ENSBTAG00000019255_1864_36	1.69385	1.03e-06	0.000187095	Nuclear factor erythroid 2-related factor 2 (NF-E2-related factor 2)(NFE2-related factor 2)(Nuclear factor, erythroid derived 2, like 2) [Source:UniProtKB/Swiss-Prot,Acc:Q5NUA6]
ENSBTAG00000009064_2813_35	1.67258	9e-06	0.000511223		path:bta04630	Jak-STAT signaling pathway	Apoptosis	Cytokine-cytokine receptor interaction
ENSBTAG00000008259_1369_36	1.66875	5.5e-06	0.000385565
gb|DV907249.1|DV907249_863_35	1.66781	3.55e-08	5.42e-05	PREDICTED: Pan troglodytes hypothetical LOC458374 (LOC458374), mRNA
gnl|UG|Bt#S26169442_349_35	1.6669	2.08e-07	0.00010535
gb|DV912495.1|DV912495_626_35	1.66176	9.69e-06	0.00053053	Homo sapiens zinc finger, MIZ-type containing 1 (ZMIZ1), mRNA
ENSBTAG00000003362_2644_35	1.65602	2.13e-05	0.000817566	Endoplasmin Precursor (Heat shock protein 90 kDa beta member 1)(94 kDa glucose-regulated protein)(GRP94) [Source:UniProtKB/Swiss-Prot,Acc:Q95M18]	path:bta05215	Prostate cancer	NOD-like receptor signaling pathway	Pathways in cancer
ENSBTAG00000020453_524_35	1.65539	2.26e-05	0.000846649
gnl|UG|Bt#S18950259_753_35	1.64476	3.08e-06	0.000289385	PREDICTED: Bos taurus similar to Glucose-fructose oxidoreductase domain-containing protein 1 (LOC520966), mRNA
gnl|UG|Bt#S11993598_384_35	1.64194	1.27e-06	0.000205882
ENSBTAG00000010073_2612_36	1.63592	1.8e-07	9.89e-05	Flotillin-2 [Source:UniProtKB/Swiss-Prot,Acc:A6QLR4]	path:bta04910	Insulin signaling pathway
ENSBTAG00000007960_2459_35	1.63435	8.66e-06	0.000498019	TOP1 protein Fragment [Source:UniProtKB/TrEMBL,Acc:Q17QA9]
ENSBTAG00000009668_3412_36	1.63204	3.59e-08	5.42e-05	Transmembrane protein 184B [Source:UniProtKB/Swiss-Prot,Acc:A2VDL9]
ENSBTAG00000014960_1400_36	1.63144	2.17e-05	0.000826662	schwannomin interacting protein 1 [Source:RefSeq peptide,Acc:NP_001039877]
gnl|UG|Bt#S22250168_402_35	1.62363	3.26e-06	0.000297738	Mus musculus AT rich interactive domain 3A (BRIGHT-like) (Arid3a), mRNA
gnl|UG|Bt#S34266337_512_36	1.62227	4.01e-06	0.00033277	PREDICTED: Bos taurus similar to fibronectin type III domain containing 3B, transcript variant 2 (FNDC3B), mRNA
gnl|UG|Bt#S20875517_404_35	1.61745	7.15e-07	0.000159928
ENSBTAG00000015649_1445_35	1.60837	2.52e-07	0.000105556	transmembrane protein 156 [Source:RefSeq peptide,Acc:NP_001076938]
ENSBTAG00000002703_1903_38	1.60295	2.53e-05	0.000903518	V-type proton ATPase catalytic subunit A (V-ATPase subunit A)(EC 3.6.3.14)(Vacuolar proton pump subunit alpha)(V-ATPase 69 kDa subunit) [Source:UniProtKB/Swiss-Prot,Acc:P31404]	path:bta00190	Oxidative phosphorylation
gnl|UG|Bt#S36054444_798_35	1.60127	1.59e-06	0.000220104
ENSBTAG00000015815_1471_39	1.59549	2.86e-07	0.000110044	complement factor properdin [Source:RefSeq peptide,Acc:NP_001069646]
ENSBTAG00000020166_5723_35	1.59427	1.6e-05	0.000692627
ENSBTAG00000031983_437_39	1.594	4.06e-07	0.000130043	synaptosomal-associated protein 23 [Source:RefSeq peptide,Acc:NP_001069299]	path:bta04130	SNARE interactions in vesicular transport
gnl|UG|Bt#S36119106_859_35	1.59207	2.58e-06	0.000267116	PREDICTED: lipin 2 n=1 Tax=Bos taurus RepID=UPI0000EBE250
ENSBTAG00000007749_3805_35	1.58489	1.12e-06	0.000192168	NF-kappa-B inhibitor-like protein 2 (Nuclear factor of kappa light polypeptide gene enhancer in B-cells inhibitor-like 2) [Source:UniProtKB/Swiss-Prot,Acc:Q0P5G1]
ENSBTAG00000035868_1691_35	1.5796	1.89e-07	9.98e-05
ENSBTAG00000015376_313_35	1.56765	1.59e-07	9.48e-05	FBXW11 protein Fragment [Source:UniProtKB/TrEMBL,Acc:A0JNN7]	path:bta04310	Wnt signaling pathway	Oocyte meiosis	Hedgehog signaling pathway	Ubiquitin mediated proteolysis
ENSBTAG00000004554_1212_35	1.56233	5.05e-06	0.000372843	F-actin-capping protein subunit beta (CapZ beta) [Source:UniProtKB/Swiss-Prot,Acc:P79136]
gnl|UG|Bt#S13573231_320_35	1.53368	1.76e-05	0.00073411	PREDICTED: Bos taurus similar to cut-like 2 (CUX2), mRNA
ENSBTAG00000015798_1699_37	1.52702	2.2e-05	0.000833688		path:bta00240	Pyrimidine metabolism	Drug metabolism - other enzymes
ENSBTAG00000012007_2012_38	1.52329	5.52e-06	0.000385749	Suppressor of cytokine signaling 2 (SOCS-2) [Source:UniProtKB/Swiss-Prot,Acc:Q861R0]	path:bta04930	Type II diabetes mellitus	Jak-STAT signaling pathway	Insulin signaling pathway
gb|DY117327.1|DY117327_129_35	1.52006	3.77e-06	0.000323165	Mus musculus cytospin A (Cytsa), transcript variant 2, mRNA
gnl|UG|Bt#S25564135_518_35	1.51854	4.91e-06	0.000367939
ENSBTAG00000000579_8649_35	1.51671	1.47e-06	0.0002145	Nipped-B homolog (Drosophila) [Source:HGNC Symbol,Acc:28862]
ENSBTAG00000038952_1019_35_X.2	1.51328	2.16e-07	0.00010535
ENSBTAG00000016388_2201_35	1.50928	2.08e-06	0.000243634
gnl|UG|Bt#S27001882_730_35	1.50604	1.04e-06	0.000187095	PREDICTED: Pan troglodytes similar to TGFBR1 protein, transcript variant 2 (LOC451911), mRNA
ENSBTAG00000005314_4362_35	1.50573	2.81e-06	0.000275714	PREDICTED: Bos taurus misc_RNA (LOC534574), miscRNA. [Source:RefSeq DNA,Acc:XR_028152]
gnl|UG|Bt#S18947165_626_35	1.50065	1e-06	0.000186049	CBR-COL-68 protein n=1 Tax=Caenorhabditis briggsae RepID=A8X3Z5_CAEBR
ENSBTAG00000018862_2135_35	1.50045	4.32e-06	0.000340563	eukaryotic translation initiation factor 4E family member 3 [Source:RefSeq peptide,Acc:NP_001095776]
gnl|UG|Bt#S29413610_425_35	-1.50382	5.26e-06	0.000379111	PREDICTED: Macaca mulatta hypothetical protein LOC699787 (LOC699787), mRNA
gnl|UG|Bt#S30869528_197_35	-1.50479	1.38e-05	0.000639726
ENSBTAG00000002490_1358_35	-1.50526	2.46e-06	0.000264424	Cholinephosphotransferase 1 (EC 2.7.8.2)(Diacylglycerol cholinephosphotransferase 1) [Source:UniProtKB/Swiss-Prot,Acc:Q1LZE6]	path:bta00565	Ether lipid metabolism	Glycerophospholipid metabolism	Metabolic pathways
ENSBTAG00000014596_1764_36	-1.5071	2.09e-05	0.000808227	EF-hand domain-containing protein D1 (EF-hand domain-containing protein 1)(Swiprosin-2) [Source:UniProtKB/Swiss-Prot,Acc:Q17QM6]
ENSBTAG00000010932_867_36	-1.51378	9.64e-06	0.000528558	DnaJ homolog subfamily C member 12 (J domain-containing protein 1) [Source:UniProtKB/Swiss-Prot,Acc:Q9N287]
gnl|UG|Bt#S12374299_495_38	-1.51544	5.75e-06	0.000390695	PREDICTED: similar to guanine nucleotide exchange factor p532 isoform 1 n=1 Tax=Canis lupus familiaris RepID=UPI00005A60A3
gb|CB462739.1|CB462739_674_35	-1.52119	1.08e-05	0.000560471	Homo sapiens clock homolog (mouse) (CLOCK), mRNA
gb|CO886813.1|CO886813_638_35	-1.52704	1.13e-08	3.47e-05	PREDICTED: Pan troglodytes similar to KIAA0789 protein, transcript variant 1 (LOC467120), mRNA
gnl|UG|Bt#S27050807_379_35_X.2	-1.53443	2.16e-06	0.000246097	UPI000195131E related cluster n=1 Tax=Bos taurus RepID=UPI000195131E
gnl|UG|Bt#S36136681_994_37	-1.5475	1.48e-06	0.000214601	PREDICTED: similar to hCG1807576 n=1 Tax=Bos taurus RepID=UPI0000EBD208
ENSBTAG00000039021_1030_35	-1.57475	1.88e-07	9.98e-05
ENSBTAG00000009457_812_35	-1.57604	2.92e-08	5.42e-05
ENSBTAG00000020527_2139_36	-1.58197	2.36e-07	0.000105556	Isocitrate dehydrogenase [NADP] cytoplasmic (IDH)(EC 1.1.1.42)(Cytosolic NADP-isocitrate dehydrogenase)(Oxalosuccinate decarboxylase)(NADP(+)-specific ICDH)(IDP) [Source:UniProtKB/Swiss-Prot,Acc:Q9XSG3]	path:bta01100	Metabolic pathways	Citrate cycle (TCA cycle)	Glutathione metabolism
ENSBTAG00000020412_518_35	-1.58294	3.63e-06	0.000319822
gb|DN523027.1|DN523027_741_35	-1.58366	5.34e-06	0.000383224	PREDICTED: Macaca mulatta similar to Growth-arrest-specific protein 7 (GAS-7), transcript variant 1 (LOC717827), mRNA
ENSBTAG00000019244_961_35	-1.58983	1.22e-06	0.000202316		path:bta04020	Calcium signaling pathway	Neuroactive ligand-receptor interaction
gnl|UG|Bt#S34345337_806_37	-1.60961	3.07e-07	0.000112908	PREDICTED: Macaca mulatta similar to CUG triplet repeat, RNA binding protein 2 (LOC714291), mRNA
ENSBTAG00000014117_1856_35	-1.61188	6.54e-09	2.87e-05	coiled-coil domain containing 9 [Source:RefSeq peptide,Acc:NP_001091607]
ENSBTAG00000019937_3297_37	-1.6264	2.25e-05	0.000845784
gnl|UG|Bt#S20875371_436_35	-1.62958	1.5e-05	0.00067219
ENSBTAG00000015895_1060_35	-1.66506	2.07e-05	0.000803318	Homogentisate 1,2-dioxygenase [Source:UniProtKB/TrEMBL,Acc:B8YB76]	path:bta00350	Tyrosine metabolism
gnl|UG|Bt#S39614404_752_40	-1.66597	2.31e-06	0.000252646	PREDICTED: Pan troglodytes similar to Chromosome 5 open reading frame 22, transcript variant 1 (LOC461936), mRNA
ENSBTAG00000020418_1039_35	-1.67088	7.63e-07	0.00016373	Carbonic anhydrase VB, mitochondrial [Source:UniProtKB/TrEMBL,Acc:Q0V890]	path:bta00910	Nitrogen metabolism
ENSBTAG00000017750_1387_36	-1.6799	6.68e-06	0.000430545	rhomboid domain containing 3 [Source:RefSeq peptide,Acc:NP_001073707]
gnl|UG|Bt#S39750037_660_38	-1.68542	2.89e-06	0.000279656	PREDICTED: Bos taurus similar to CG17652 CG17652-PA (LOC781182), mRNA
gnl|UG|Bt#S16970863_527_37	-1.72202	4.28e-06	0.000339316	PREDICTED: Homo sapiens hypothetical LOC100132052 (LOC100132052), miscRNA
gnl|UG|Bt#S23085390_413_35	-1.75802	1.65e-06	0.000221638	PREDICTED: Bos taurus misc_RNA (LOC100139984), partial miscRNA
ENSBTAG00000034883_2140_36	-1.78656	2.08e-05	0.000804484	chemokine (C-C motif) receptor 4 [Source:RefSeq peptide,Acc:NP_001093763]	path:bta04060	Cytokine-cytokine receptor interaction
ENSBTAG00000003124_1842_36	-1.7883	1.57e-07	9.48e-05	hippocampus abundant transcript-like 1 [Source:RefSeq peptide,Acc:NP_001077131]
gb|BM256453.1|BM256453_268_35	-1.81372	3.55e-06	0.000316807	Bos taurus bone morphogenetic protein 2 (BMP2), mRNA
gnl|UG|Bt#S21672800_792_35	-1.82456	2.39e-05	0.000877323	PREDICTED: Macaca mulatta similar to origin recognition complex subunit 4 (LOC721876), mRNA
gnl|UG|Bt#S24169452_536_36	-1.83568	4.65e-06	0.000355924
ENSBTAG00000018854_835_35	-1.85285	8.27e-08	7.15e-05	Superoxide dismutase [Cu-Zn] (EC 1.15.1.1) [Source:UniProtKB/Swiss-Prot,Acc:P00442]	path:bta05016	Huntington's disease	Prion diseases	Amyotrophic lateral sclerosis (ALS)
ENSBTAG00000007135_734_36	-1.86231	1.26e-05	0.000607313	regenerating islet-derived 3 gamma [Source:RefSeq peptide,Acc:NP_001019705]
gb|AW658410.1|AW658410_228_35	-1.87662	8.56e-07	0.000169568	Putative uncharacterized protein n=1 Tax=Mus musculus RepID=Q8C3H9_MOUSE
ENSBTAG00000012460_1267_35	-1.87752	1.35e-06	0.00020783	ETS-related transcription factor Elf-5 (E74-like factor 5) [Source:UniProtKB/Swiss-Prot,Acc:Q58DT0]
gnl|UG|Bt#S34385742_637_35	-1.91122	4.93e-06	0.000368698	Homo sapiens chromosome 5 open reading frame 56 (C5orf56), mRNA
ENSBTAG00000011000_2485_35	-1.93482	2.59e-06	0.000267116	histone deacetylase 10 [Source:RefSeq peptide,Acc:NP_001068928]
gb|CB431106.1|CB431106_603_35	-1.94028	2.47e-05	0.000892805	Homo sapiens THUMP domain containing 1 (THUMPD1), mRNA
gb|DV793312.1|DV793312_963_36	-1.94972	1.36e-05	0.000634804	PREDICTED: Pan troglodytes similar to tyrosine phosphatase (LOC740252), mRNA
ENSBTAG00000017976_4370_35	-1.9581	1.83e-05	0.000750346	Exosome complex exonuclease RRP4 (EC 3.1.13.-)(Ribosomal RNA-processing protein 4)(Exosome component 2) [Source:UniProtKB/Swiss-Prot,Acc:Q2KID0]
gnl|UG|Bt#S36003014_492_35	-2.05965	5.79e-06	0.000392492	PREDICTED: Bos taurus misc_RNA (LOC784171), miscRNA
ENSBTAG00000004905_1122_35	-2.07326	3.68e-06	0.000320692	Keratin, type I cytoskeletal 19 (Cytokeratin-19)(CK-19)(Keratin-19)(K19) [Source:UniProtKB/Swiss-Prot,Acc:P08728]
gnl|UG|Bt#S19156074_529_35	-2.07919	1.93e-05	0.000774459	PREDICTED: hypothetical protein n=1 Tax=Pan troglodytes RepID=UPI0000E208BD
ENSBTAG00000037459_614_38_X.2	-2.0804	6.66e-07	0.000156257	MGC127538 protein [Source:UniProtKB/TrEMBL,Acc:Q3ZC86]
gnl|UG|Bt#S36091952_433_35_X.2	-2.12364	2.74e-06	0.000271994	PREDICTED: similar to RING finger protein 11 (NEDD4 WW domain-binding protein 2) (Sid 1669) n=1 Tax=Rattus norvegicus RepID=UPI0000DA282E
gnl|UG|Bt#S29382949_848_35	-2.12382	6.16e-06	0.000410289
ENSBTAG00000017704_2245_36	-2.12871	9.51e-06	0.000527104	ATP-binding cassette sub-family G member 2 (CD338 antigen) [Source:UniProtKB/Swiss-Prot,Acc:Q4GZT4]	path:bta02010	ABC transporters
ENSBTAG00000005260_1172_35	-2.46876	3.49e-07	0.000120237	Osteopontin Precursor (Bone sialoprotein 1)(Secreted phosphoprotein 1)(SPP-1) [Source:UniProtKB/Swiss-Prot,Acc:P31096]	path:bta04512	ECM-receptor interaction	Focal adhesion	Toll-like receptor signaling pathway
gnl|UG|Bt#S29389030_860_35	-2.5485	1.97e-06	0.000237486	PREDICTED: hypothetical protein n=1 Tax=Pan troglodytes RepID=UPI0000E2561B
