# Supplementary material for: Response of the goat mammary gland to infection with Staphylococcus aureus revealed by gene expression profiling in milk somatic and white blood cells
Source: BMC Genomics. 2012 Oct 9;13:540. doi: 10.1186/1471-2164-13-540 (PMC3532242; doi:10.1186/1471-2164-13-540)
Supplement: Additional file 3 — List of the differentially expressed genes between T5 and T0 in milk samples. Data were extracted and loaded into R software using the Limma analysis package from Bioconductor and the signal intensities were processed and normalized using standard procedures. Genes were considered as differentially expressed if p value < 0.01 and log2 fold change > 1.5. [file 1471-2164-13-540-S3.xls]

## Sheet: T5vsT0
ID	logFC	P.Value	adj.P.Val	Annotation	Pathway_code	Pathway
ENSBTAG00000009012_1457_36	5.34643	3.97e-08	0.00174048	Pentraxin-related protein PTX3 Precursor (Pentaxin-related protein PTX3) [Source:UniProtKB/Swiss-Prot,Acc:Q0VCG9]
ENSBTAG00000006505_405_35	3.80467	3.79e-05	0.0277749	Protein S100-A9 (S100 calcium-binding protein A9)(Calgranulin-B)(Neutrophil cytosolic 23 kDa protein)(P23)(BEE22) [Source:UniProtKB/Swiss-Prot,Acc:P28783]
ENSBTAG00000010303_2729_35	3.74352	0.000159262	0.0326615	Intercellular adhesion molecule 1 Precursor (ICAM-1)(CD54 antigen) [Source:UniProtKB/Swiss-Prot,Acc:Q95132]	path:bta04650	Natural killer cell mediated cytotoxicity	Cell adhesion molecules (CAMs)	Viral myocarditis	Leukocyte transendothelial migration
ENSBTAG00000006523_706_35	3.59602	3.2e-05	0.0277749
gb|BM255520.1|BM255520_409_37	3.58326	2.3e-05	0.0277749	PREDICTED: similar to egf-like module containing, mucin-like, hormone receptor-like sequence 1 n=1 Tax=Bos taurus RepID=UPI00017C3008
ENSBTAG00000009658_1070_35	3.44314	1.03e-05	0.0277749
ENSBTAG00000012640_317_35	3.41855	0.000256536	0.0353366	Protein S100-A8 (S100 calcium-binding protein A8)(Calgranulin-A)(Neutrophil cytosolic 7 kDa protein)(P7)(BEE11) [Source:UniProtKB/Swiss-Prot,Acc:P28782]
gnl|UG|Bt#S26165666_338_35	3.2575	0.000232506	0.0347592	Bos taurus DnaJ (Hsp40) homolog, subfamily B, member 6 (DNAJB6), mRNA
ENSBTAG00000007239_822_36	3.19396	2.12e-06	0.0185571	tumor necrosis factor, alpha-induced protein 6 [Source:RefSeq peptide,Acc:NP_001007814]
ENSBTAG00000007531_1245_36	3.18277	2.54e-05	0.0277749	neutrophil cytosolic factor 4, 40kDa [Source:RefSeq peptide,Acc:NP_001039448]	path:bta04670	Leukocyte transendothelial migration
gnl|UG|Bt#S21673622_720_37	3.16553	9.53e-05	0.0295939	Homo sapiens STEAP family member 4 (STEAP4), mRNA
ENSBTAG00000001824_2051_35	3.11969	1.29e-05	0.0277749	solute carrier family 2 (facilitated glucose transporter), member 6 [Source:RefSeq peptide,Acc:NP_001073725]
ENSBTAG00000033565_541_36	3.09006	0.000108785	0.0305354	brain abundant, membrane attached signal protein 1 [Source:HGNC Symbol,Acc:957]
ENSBTAG00000002624_2459_37	3.06862	0.000441749	0.0406658
gnl|UG|Bt#S29303216_563_35	3.0657	0.00010467	0.0303365	PREDICTED: similar to Putative lymphocyte G0/G1 switch protein 2 isoform 2 n=1 Tax=Bos taurus RepID=UPI00004F24B8
ENSBTAG00000015032_2753_37	3.06052	5.39e-05	0.0277749	Monocyte differentiation antigen CD14 Precursor (Myeloid cell-specific leucine-rich glycoprotein)(CD14 antigen) [Source:UniProtKB/Swiss-Prot,Acc:Q95122]	path:bta04640	Hematopoietic cell lineage	Regulation of actin cytoskeleton	MAPK signaling pathway	Toll-like receptor signaling pathway
ENSBTAG00000004556_4005_35	2.96149	0.000515832	0.0420763
ENSBTAG00000031231_1982_37	2.95303	0.00102378	0.0495605	Interferon regulatory factor 1 (IRF-1) [Source:UniProtKB/Swiss-Prot,Acc:Q3SZP0]
ENSBTAG00000011982_656_37	2.89323	1.2e-05	0.0277749
ENSBTAG00000020350_928_35	2.85418	0.000625782	0.0436351		path:bta04010	MAPK signaling pathway
ENSBTAG00000002882_1738_36	2.83341	4.44e-05	0.0277749	lamin B1 [Source:RefSeq peptide,Acc:NP_001096765]
ENSBTAG00000001945_1112_36	2.76134	3.11e-05	0.0277749	Arginase-2, mitochondrial Precursor (Arginase II)(EC 3.5.3.1) [Source:UniProtKB/Swiss-Prot,Acc:Q58DL1]	path:bta00330	Arginine and proline metabolism	Metabolic pathways
ENSBTAG00000000735_714_36	2.74891	0.000166322	0.0326699	Bcl-2-related protein A1 [Source:UniProtKB/Swiss-Prot,Acc:Q3C2I0]	path:bta01100	Metabolic pathways
ENSBTAG00000007901_3043_35	2.74334	4.21e-05	0.0277749	egf-like module containing, mucin-like, hormone receptor-like 1 [Source:HGNC Symbol,Acc:3336]
gb|CO881044.1|CO881044_582_37	2.73765	0.000125456	0.031169	Homo sapiens activin A receptor, type IB (ACVR1B), transcript variant 1, mRNA
ENSBTAG00000004558_490_37	2.73041	0.00015293	0.0326615	MGC165862 protein [Source:UniProtKB/TrEMBL,Acc:A5PK67]
ENSBTAG00000034366_1270_36	2.71697	0.000285626	0.03637
ENSBTAG00000000163_1502_38	2.71123	0.000133775	0.031169	DNA-damage-inducible transcript 4 protein [Source:UniProtKB/Swiss-Prot,Acc:Q08E62]	path:bta04150	mTOR signaling pathway
ENSBTAG00000005043_523_35	2.70574	5.22e-05	0.0277749	Metalloproteinase inhibitor 1 Precursor (TIMP-1)(Embryogenin-1)(EG-1) [Source:UniProtKB/Swiss-Prot,Acc:P20414]
ENSBTAG00000020270_3774_35	2.7035	4.91e-05	0.0277749	nuclear factor kappa-B, subunit 1 [Source:RefSeq peptide,Acc:NP_001069877]	path:bta05212	Pancreatic cancer	Acute myeloid leukemia	MAPK signaling pathway	RIG-I-like receptor signaling pathway	Small cell lung cancer	Prostate cancer	Apoptosis	Neurotrophin signaling pathway	Metabolic pathways	Cytosolic DNA-sensing pathway	Adipocytokine signaling pathway	Chronic myeloid leukemia	B cell receptor signaling pathway	T cell receptor signaling pathway	Toll-like receptor signaling pathway	NOD-like receptor signaling pathway	Pathways in cancer	Chemokine signaling pathway
gb|CB466030.1|CB466030_595_36	2.69416	4.58e-05	0.0277749	PREDICTED: Macaca mulatta similar to oncostatin M precursor (LOC717994), mRNA
ENSBTAG00000010069_3049_37	2.66571	0.000967836	0.0490524		path:bta05020	Prion diseases
gnl|UG|Bt#S19022496_492_35	2.66384	0.000223781	0.0347269	PREDICTED: Sus scrofa similar to manganese superoxide dismutase (LOC100154319), mRNA
ENSBTAG00000012317_1256_35	2.65579	0.000398963	0.0403356		path:bta00760	Nicotinate and nicotinamide metabolism	Purine metabolism	Pyrimidine metabolism
ENSBTAG00000014237_2991_35	2.64853	4.04e-05	0.0277749	Pleckstrin homology, Sec7 and coiled/coil domains 4 [Source:UniProtKB/TrEMBL,Acc:Q58D54]
ENSBTAG00000017763_1743_37	2.56345	0.000371651	0.0402499
ENSBTAG00000019123_2289_35	2.55507	2.46e-05	0.0277749	Mediterranean fever [Source:HGNC Symbol,Acc:6998]
ENSBTAG00000016357_1903_37	2.55285	0.0001648	0.0326639	PREDICTED: Bos taurus misc_RNA (LOC534929), miscRNA. [Source:RefSeq DNA,Acc:XR_027716]
ENSBTAG00000021326_274_35	2.54616	8.11e-05	0.0288833	C-C motif chemokine 20 Precursor (Small-inducible cytokine A20)(Macrophage inflammatory protein 3 alpha)(MIP-3-alpha) [Source:UniProtKB/Swiss-Prot,Acc:Q8SQB1]	path:bta04060	Cytokine-cytokine receptor interaction	Chemokine signaling pathway
ENSBTAG00000019042_741_35_X.2	2.54602	0.000745688	0.0455556
ENSBTAG00000024503_582_38	2.53859	0.000313121	0.0371131		path:bta05310	Asthma	Fc epsilon RI signaling pathway	Natural killer cell mediated cytotoxicity
ENSBTAG00000020620_625_35_X.2	2.53216	1.33e-06	0.0185571
ENSBTAG00000038042_698_35	2.52579	2.83e-05	0.0277749		path:bta04060	Cytokine-cytokine receptor interaction	Endocytosis	Chemokine signaling pathway
ENSBTAG00000018843_1348_35	2.52572	2.72e-05	0.0277749		path:bta04610	Complement and coagulation cascades
ENSBTAG00000003037_2472_37	2.48998	0.000250254	0.0353366	transporter 2, ATP-binding cassette, sub-family B [Source:RefSeq peptide,Acc:NP_776647]	path:bta04612	Antigen processing and presentation	ABC transporters	Primary immunodeficiency
ENSBTAG00000002758_2796_36	2.45691	0.000120647	0.031169	Thrombomodulin Fragment (TM)(Fetomodulin)(CD141 antigen) [Source:UniProtKB/Swiss-Prot,Acc:P06579]	path:bta04610	Complement and coagulation cascades
ENSBTAG00000016060_1063_38	2.43971	0.000247317	0.0353366
ENSBTAG00000030630_1491_36	2.41705	0.000753974	0.0456658
ENSBTAG00000008573_1291_35	2.4125	0.000222539	0.0347269
ENSBTAG00000036224_2255_36_X.2	2.39368	0.000479051	0.0417181	hypothetical protein LOC788038 [Source:RefSeq peptide,Acc:NP_001095817]
ENSBTAG00000006240_3591_37	2.37949	5.15e-05	0.0277749	Toll-like receptor 4 Precursor (CD284 antigen) [Source:UniProtKB/Swiss-Prot,Acc:Q9GL65]	path:bta04620	Toll-like receptor signaling pathway
ENSBTAG00000014261_2523_36	2.36576	0.000439435	0.0406658	Threonyl-tRNA synthetase, cytoplasmic (EC 6.1.1.3)(Threonine--tRNA ligase)(ThrRS) [Source:UniProtKB/Swiss-Prot,Acc:Q3ZBV8]	path:bta00970	Aminoacyl-tRNA biosynthesis
ENSBTAG00000002363_3462_36	2.36193	0.000260379	0.0355307	Sestrin-2 [Source:UniProtKB/Swiss-Prot,Acc:Q58CN8]	path:bta04115	p53 signaling pathway
ENSBTAG00000014611_6631_37	2.34249	0.000372297	0.0402499
ENSBTAG00000031396_716_38_X.2	2.31284	9.55e-05	0.0295939
ENSBTAG00000020801_1367_36	2.29475	0.00030002	0.0367729	Protein FAM49B [Source:UniProtKB/Swiss-Prot,Acc:Q2KJI3]
ENSBTAG00000037452_1135_35_X.2	2.28709	0.000485499	0.0417181
ENSBTAG00000017280_5075_35	2.27792	0.000273653	0.0359964	Complement C3 Precursor [Contains Complement C3 beta chain,Complement C3 alpha chain,C3a anaphylatoxin,Complement C3b alpha' chain,Complement C3c alpha' chain fragment 1,Complement C3dg fragment,Complement C3g fragment,Complement C3d fragment,Complement C3f fragment,Complement C3c alpha' chain fragment 2] [Source:UniProtKB/Swiss-Prot,Acc:Q2UVX4]	path:bta05322	Systemic lupus erythematosus	Complement and coagulation cascades
ENSBTAG00000014345_384_35	2.26124	3.93e-05	0.0277749	Trophoblast Kunitz domain protein 3 Fragment [Source:UniProtKB/TrEMBL,Acc:Q9N0X6]
ENSBTAG00000019604_1975_35	2.25004	0.000875281	0.0473918		path:bta04666	Fc gamma R-mediated phagocytosis	Focal adhesion	Leukocyte transendothelial migration
ENSBTAG00000017855_1963_36	2.2465	8.86e-05	0.0295939	Integral membrane protein 2C [Contains CT-BRI3] [Source:UniProtKB/Swiss-Prot,Acc:A2VDN0]
ENSBTAG00000007932_1952_37	2.20234	0.000895869	0.0478415	hemopoietic cell kinase isoform 2 [Source:RefSeq peptide,Acc:NP_001032218]	path:bta04666	Fc gamma R-mediated phagocytosis	Chemokine signaling pathway
ENSBTAG00000039764_843_35	2.18228	0.000564431	0.0435278
ENSBTAG00000037800_681_35	2.14335	0.0005398	0.0426973	APOBEC3Z1 [Source:UniProtKB/TrEMBL,Acc:B7T153]
ENSBTAG00000008428_1029_35	2.14197	0.000368806	0.0402499	uridine phosphorylase 1 [Source:RefSeq peptide,Acc:NP_001092446]	path:bta00983	Drug metabolism - other enzymes	Pyrimidine metabolism	Metabolic pathways
ENSBTAG00000022395_514_36_X.2	2.1281	0.000694871	0.0445413
ENSBTAG00000012989_995_35	2.07016	7.3e-06	0.0277749	Ubiquitin/ISG15-conjugating enzyme E2 L6 (EC 6.3.2.19)(Ubiquitin-protein ligase L6)(Ubiquitin carrier protein L6)(UbcM8) [Source:UniProtKB/Swiss-Prot,Acc:A5PJC4]	path:bta04120	Ubiquitin mediated proteolysis	Parkinson's disease
gb|CO896712.1|CO896712_652_37	2.05121	0.000499651	0.0417181	Mus musculus RIKEN cDNA 4933426M11 gene (4933426M11Rik), mRNA
ENSBTAG00000009717_1444_35	2.02753	0.000300544	0.0367729	Fibroleukin Precursor (Fibrinogen-like protein 2) [Source:UniProtKB/Swiss-Prot,Acc:Q29RY7]
ENSBTAG00000019386_1121_35_X.2	2.00494	0.00021942	0.0347269	non-classical MHC class I antigen [Source:RefSeq peptide,Acc:NP_001099086]
ENSBTAG00000013863_1835_35	1.99949	0.000931078	0.0487959	dual specificity phosphatase 1 [Source:RefSeq peptide,Acc:NP_001039917]	path:bta04010	MAPK signaling pathway
gnl|UG|Bt#S19140153_328_36	1.99359	0.000705516	0.0445469	Bos taurus pim-1 oncogene (PIM1), mRNA
ENSBTAG00000008631_1455_35	1.99058	0.000672205	0.0441457
ENSBTAG00000006616_1640_35	1.9555	0.000107284	0.0303896	protein tyrosine phosphatase, non-receptor type 1 [Source:RefSeq peptide,Acc:NP_001093796]	path:bta04520	Adherens junction	Insulin signaling pathway
gnl|UG|Bt#S27003959_424_35_X.2	1.94976	0.0008003	0.0461338	Isoform 2 of Linker for activation of T-cells family member 2 n=1 Tax=Mus musculus RepID=Q9JHL0-2
ENSBTAG00000017970_2195_36	1.94613	0.000141392	0.0324261	zyxin [Source:RefSeq peptide,Acc:NP_001071569]	path:bta04510	Focal adhesion
ENSBTAG00000016683_1475_37	1.93975	1.15e-06	0.0185571	nuclear factor of kappa light polypeptide gene enhancer in B-cells inhibitor, alpha [Source:RefSeq peptide,Acc:NP_001039333]	path:bta05215	Prostate cancer	Chemokine signaling pathway	Chronic myeloid leukemia	Neurotrophin signaling pathway	Small cell lung cancer	Apoptosis	Adipocytokine signaling pathway	Cytosolic DNA-sensing pathway	RIG-I-like receptor signaling pathway	NOD-like receptor signaling pathway	Toll-like receptor signaling pathway	B cell receptor signaling pathway	Pathways in cancer	T cell receptor signaling pathway
ENSBTAG00000009960_2046_37	1.93349	0.000568265	0.0435932		path:bta04910	Insulin signaling pathway
ENSBTAG00000014548_2821_35	1.92163	0.000171459	0.0328521	Niban protein Fragment [Source:UniProtKB/TrEMBL,Acc:Q1JPI3]
gnl|UG|Bt#S30930510_1721_36	1.91331	0.000136801	0.0316636	R3H domain-containing protein C19orf22 homolog n=1 Tax=Bos taurus RepID=CS022_BOVIN
ENSBTAG00000016116_294_35_X.2	1.90932	9.27e-05	0.0295939
ENSBTAG00000018254_2358_36	1.90161	0.000326496	0.0377348	cyclin-dependent kinase inhibitor 1B (p27, Kip1) [Source:RefSeq peptide,Acc:NP_001093816]	path:bta04110	Cell cycle	Prostate cancer	Chronic myeloid leukemia	Pathways in cancer
ENSBTAG00000018165_3268_35	1.896	2.49e-05	0.0277749	Protein FAM65B [Source:UniProtKB/Swiss-Prot,Acc:Q3B7M3]
gnl|UG|Bt#S14857416_648_35	1.89533	0.00069901	0.0445469	PREDICTED: similar to TNFAIP3 interacting protein 3 n=1 Tax=Equus caballus RepID=UPI0001795E22
ENSBTAG00000014368_1067_38	1.8897	0.000116963	0.0311645
ENSBTAG00000000563_2480_36	1.88815	0.00057792	0.0436351	myeloid differentiation primary response gene 88 [Source:RefSeq peptide,Acc:NP_001014404]	path:bta04210	Apoptosis	Toll-like receptor signaling pathway
ENSBTAG00000000181_852_35	1.86006	0.000311292	0.0371131
ENSBTAG00000011236_423_35	1.85045	0.000191134	0.0343124
ENSBTAG00000002455_2424_38	1.84468	0.000210343	0.0347269
ENSBTAG00000007213_2375_36_X.2	1.84194	0.000956224	0.0490524
ENSBTAG00000017270_3962_35	1.79379	0.000393667	0.0402593		path:bta04144	Endocytosis
ENSBTAG00000014560_2227_36	1.78791	9.86e-05	0.0295939	H2.0-like homeobox protein (Homeobox protein HLX1) [Source:UniProtKB/Swiss-Prot,Acc:A7MB54]
ENSBTAG00000015592_1423_35	1.78538	0.000853162	0.0469107
ENSBTAG00000011975_648_35	1.78167	0.00048758	0.0417181	Leukocyte elastase inhibitor (LEI)(Serpin B1) [Source:UniProtKB/Swiss-Prot,Acc:Q1JPB0]
ENSBTAG00000005947_2260_36	1.76899	0.000457211	0.0412239	Urokinase-type plasminogen activator Precursor (U-plasminogen activator)(uPA)(EC 3.4.21.73) [Contains Urokinase-type plasminogen activator long chain A,Urokinase-type plasminogen activator short chain A,Urokinase-type plasminogen activator chain B] [Source:UniProtKB/Swiss-Prot,Acc:Q05589]	path:bta04610	Complement and coagulation cascades
gnl|UG|Bt#S26989846_645_38	1.75166	0.000499856	0.0417181	PREDICTED: Bos taurus butyrobetaine (gamma), 2-oxoglutarate dioxygenase (gamma-butyrobetaine hydroxylase) 1 (BBOX1), mRNA
ENSBTAG00000025405_269_35	1.74608	0.000381031	0.0402499
gb|DV919679.1|DV919679_779_36	1.71804	0.000854368	0.0469107	Homo sapiens MAX dimerization protein 1 (MXD1), mRNA
ENSBTAG00000013334_2467_35	1.70756	0.000852822	0.0469107	colony stimulating factor 3 receptor (granulocyte) [Source:HGNC Symbol,Acc:2439]
ENSBTAG00000014707_568_35	1.6887	0.000705786	0.0445469	Ubiquitin cross-reactive protein (Interferon-stimulated gene product 17)(BoUCRP) [Source:UniProtKB/Swiss-Prot,Acc:O02741]	path:bta04622	RIG-I-like receptor signaling pathway
ENSBTAG00000013371_3687_36	1.67314	1.19e-05	0.0277749	Uncharacterized protein C13orf18 homolog [Source:UniProtKB/Swiss-Prot,Acc:A7E316]
gb|BE723741.1|BE723741_144_38	1.66441	6.1e-05	0.0277749	PREDICTED: Macaca mulatta similar to C27H2.3 (LOC715354), mRNA
ENSBTAG00000020865_3395_36	1.6509	0.000718698	0.0446541	pellino protein [Source:RefSeq peptide,Acc:NP_001071472]
ENSBTAG00000019482_2117_35_X.2	1.6344	0.000494374	0.0417181
ENSBTAG00000030254_404_35_X.2	1.6247	6.35e-05	0.0277749
ENSBTAG00000033748_1835_35	1.62443	3.62e-05	0.0277749	IL-18 receptor beta Fragment [Source:UniProtKB/TrEMBL,Acc:Q5TKS9]	path:bta04060	Cytokine-cytokine receptor interaction
ENSBTAG00000020164_4693_35	1.62338	0.000414379	0.0403356
ENSBTAG00000010982_504_36	1.61523	0.000766258	0.0456658	Ubiquitin-conjugating enzyme E2 B (EC 6.3.2.19)(Ubiquitin-protein ligase B)(Ubiquitin carrier protein B) [Source:UniProtKB/Swiss-Prot,Acc:Q32P99]	path:bta04120	Ubiquitin mediated proteolysis
ENSBTAG00000006511_3448_35	1.61459	0.000152399	0.0326615	metal-regulatory transcription factor 1 [Source:RefSeq peptide,Acc:NP_001030252]
ENSBTAG00000013451_1668_38	1.61126	0.000364979	0.0402499	Rho-related GTP-binding protein RhoH Precursor [Source:UniProtKB/Swiss-Prot,Acc:Q2HJG3]	path:bta04670	Leukocyte transendothelial migration
ENSBTAG00000031701_3055_36	1.6041	0.000672617	0.0441457	T-cell activation Rho GTPase-activating protein [Source:RefSeq peptide,Acc:NP_001070291]
ENSBTAG00000006939_2923_36	1.58987	0.000600898	0.0436351		path:bta04810	Regulation of actin cytoskeleton
ENSBTAG00000009617_2489_38	1.58671	0.000762874	0.0456658		path:bta05211	Renal cell carcinoma	Adipocytokine signaling pathway	Pathways in cancer
ENSBTAG00000038602_1366_35	1.58259	0.000644764	0.04383
ENSBTAG00000011465_1792_35	1.57115	0.000615249	0.0436351	myosin binding protein H [Source:RefSeq peptide,Acc:NP_001068903]
ENSBTAG00000011494_2758_37	1.56897	0.000675241	0.0441457	Glycogen phosphorylase, liver form (EC 2.4.1.1) [Source:UniProtKB/Swiss-Prot,Acc:Q0VCM4]	path:bta00500	Starch and sucrose metabolism	Insulin signaling pathway
ENSBTAG00000000396_2162_37	1.55493	0.000885166	0.047664	Proto-oncogene serine/threonine-protein kinase pim-1 (EC 2.7.11.1) [Source:UniProtKB/Swiss-Prot,Acc:Q9N0P9]	path:bta04630	Jak-STAT signaling pathway	Acute myeloid leukemia
ENSBTAG00000017672_1528_37	1.55321	0.00026932	0.035905	hyaluronan synthase 1 [Source:HGNC Symbol,Acc:4818]
ENSBTAG00000025425_983_37	1.55053	0.000104941	0.0303365	RAB24, member RAS oncogene family [Source:RefSeq peptide,Acc:NP_001029974]
ENSBTAG00000006330_3058_36	1.53796	0.000280177	0.0362024	RNA-binding protein 5 (RNA-binding motif protein 5)(Putative tumor suppressor LUCA15) [Source:UniProtKB/Swiss-Prot,Acc:Q1RMU5]
ENSBTAG00000027397_831_34_X.3	1.52256	0.00038173	0.0402499		path:bta04910	Insulin signaling pathway
ENSBTAG00000012976_1622_35	1.51479	7.09e-05	0.0277749
ENSBTAG00000019612_1310_38	1.50342	2.61e-05	0.0277749
ENSBTAG00000005269_1422_39	-1.50162	0.000363079	0.0402499		path:bta04914	Progesterone-mediated oocyte maturation	Oocyte meiosis	Cell cycle	p53 signaling pathway
gnl|UG|Bt#S19156074_529_35	-1.54456	0.00013156	0.031169	PREDICTED: hypothetical protein n=1 Tax=Pan troglodytes RepID=UPI0000E208BD
gnl|UG|Bt#S36091952_433_35_X.2	-1.56012	0.000596057	0.0436351	PREDICTED: similar to RING finger protein 11 (NEDD4 WW domain-binding protein 2) (Sid 1669) n=1 Tax=Rattus norvegicus RepID=UPI0000DA282E
gnl|UG|Bt#S29382690_579_35	-1.6668	0.000885686	0.047664
ENSBTAG00000015980_7453_35	-2.15445	9.99e-05	0.0297652	Fatty acid synthase Fragment [Source:UniProtKB/TrEMBL,Acc:B7X6C5]	path:bta00061	Fatty acid biosynthesis	Insulin signaling pathway	Metabolic pathways
