# Supplementary material for: Response of the goat mammary gland to infection with Staphylococcus aureus revealed by gene expression profiling in milk somatic and white blood cells
Source: BMC Genomics. 2012 Oct 9;13:540. doi: 10.1186/1471-2164-13-540 (PMC3532242; doi:10.1186/1471-2164-13-540)
Supplement: Additional file 6 — Oligonucleotide sequences and results for milk samples q-PCR. The sequences of the couples of primers are listed in the table with q-PCR results. [file 1471-2164-13-540-S6.xls]

## Sheet: qPCR_vs_Array Milk
		logFC
ID	Annotation	Array T4vsT0	qPCR T4vsT0	Array T5vsT0	qPCR T5vsT0	P.Value T4vsT0	P.Value T5vsT0	adj.P.Val T4vsT0	adj.P.Val T5vsT0	primer forward	primer reverse
ENSBTAG00000013334_2467_35	Colony stimulating factor 3 receptor	3.06248	5.94	1.70756	4.36	1.69e-06	0.000852822	0.000222152	0.0469107	CCTACGAGAACCTCTGGTTCCA	GGAAGTCAAGCAGAGGCTCAAA
ENSBTAG00000017280_5075_35	Complement C3	2.42406	4.99	2.27792	5.55	1.55e-05	0.000273653	0.000680128	0.0359964	GCGAGGACCTGGCCAACT	TTATTGCGTGGACAGTGTGTATGAG
ENSBTAG00000033748_1835_35	Interleukin 18 receptor accessory protein	2.81146	6.93	1.62443	5.89	3.92e-07	3.62e-05	0.000129156	0.0277749	TTCTGTCACCTGGAAAGGCTTAA	ACGTGACTCCCCTGGAGCTT
ENSBTAG00000011975_648_35	Serpin peptidase inhibitor, clade B (ovalbumin)	2.45672	3.62	1.78167	3.95	6.51e-07	0.00048758	0.000155742	0.0417181	AAGAAGTTTCCCTTCGGCTACA	TCGTCCGGCAGCAGGAT
ENSBTAG00000000563_2480_36	Myeloid differentiation primary response protein MyD88	2.93636	3.78	1.88815	3.18	2.18e-06	0.00057792	0.000246097	0.0436351	CAGGTGCCTATCCCCTTTGA	GGCAATTACAAACAGAGGCCTTT
ENSBTAG00000020865_3395_36	Protein pellino homolog 1	2.57017	5.66	1.6509	4.32	1.3e-06	0.000718698	0.00020783	0.0446541	GCTGTTACTCCTTTTTCAAAGAAATACA	AAATACAACACAGGACTTGATTTCCTT
ENSBTAG00000009012_1457_36	Pentraxin-related protein PTX3 precursor	5.65878	8.59	5.34643	8.93	6.27e-07	3.97e-08	0.000152633	0.00174048	AGGGAGACTGGAGAAGGCTTTT	TTATTGGAGAGTTTATCTGACAAAGACAT
ENSBTAG00000031701_3055_36	T-cell activation Rho GTPase-activating protein	3.26215	5.27	1.6041	4.36	4.18e-08	0.000672617	5.73e-05	0.0441457	ACTGATGTCAAGCACTTTGAGTTTCT	TTTACATACAAACGCCCCAATG
ENSBTAG00000002758_2796_36	Thrombomodulin	2.72075	5.23	2.45691	3.9	1.18e-05	0.000120647	0.000590542	0.031169	TGCTTTCTGGTAGAAGAGCCTAGGT	TTTCCCATACACTAAGCATTTCATTC
ENSBTAG00000006240_3591_37	Toll-like receptor 4 precursor	3.09916	7.31	2.37949	5.53	6.39e-06	5.15e-05	0.000419697	0.0277749	CTGGTTATCCTTTAGCATGTTCTATTTATT	TGTCCAGCATGTCTCTAAGAGTTTTATT
ENSBTAG00000007239_822_36	Tumor necrosis factor-inducible gene 6 protein	3.81301	6.67	3.19396	6.7	7.58e-08	2.12e-06	7.15e-05	0.0185571	CATTGAAGTTCCTAAGTGATGCTTCA	TGCATTCTTTCCTTGACTGGATT
