# Supplementary material for: Response of the goat mammary gland to infection with Staphylococcus aureus revealed by gene expression profiling in milk somatic and white blood cells
Source: BMC Genomics. 2012 Oct 9;13:540. doi: 10.1186/1471-2164-13-540 (PMC3532242; doi:10.1186/1471-2164-13-540)
Supplement: Additional file 7 — Oligonucleotide sequences and results for blood samples q-PCR. The sequences of the couples of primers are listed in the table with q-PCR results. [file 1471-2164-13-540-S7.xls]

## Sheet: comuni_T4-T5vsT0
		logFC
ID	Annotation	Array T5vsT0	qPCR T5vsT0	P.Value T5vsT0	adj.P.Val T5vsT0	primer forward	primer reverse
ENSBTAG00000012640_317_35	Protein S100-A8	2.35204	3	2.59e-05	0.020224	CAGGATGGTGGAATTAACTTCGA	CCCAATAGCTCTGCTATTCTTTGTG
ENSBTAG00000007901_3043_35	EGF-like module containing, mucin-like, hormone receptor-like 1	2.3276	2.98	7.04e-07	0.00232241	CGCCAGGTACGGGAAGAATA	GTGGAGGGAACAGATGACAGTAAGA
gb|BM255520.1|BM255520_409_37	EGF-like module-containing mucin-like hormone receptor-like 1-like	3.1548	3.34	2.67e-07	0.00106135	TTCTGTCACCTGGAAAGGCTTAA	ACGTGACTCCCCTGGAGCTT
ENSBTAG00000009012_1457_36	Pentraxin-related protein PTX3 precursor	4.97521	7.18	1.29e-09	2.83e-05	AGGGAGACTGGAGAAGGCTTTT	TTATTGGAGAGTTTATCTGACAAAGACAT
